# Supplementary material for: Sphingolipid Profile during Cotton Fiber Growth Revealed That a Phytoceramide Containing Hydroxylated and Saturated VLCFA Is Important for Fiber Cell Elongation
Source: Biomolecules. 2021 Sep 12;11(9):1352. doi: 10.3390/biom11091352 (PMC8466704; doi:10.3390/biom11091352)
Supplement: Supplementary file 1 [file biomolecules-11-01352-s001.zip]

Archive with 4 entries (2 files):
- biomolecules-1362178-final-suppl/
- biomolecules-1362178-final-suppl/Supplementary File/
- biomolecules-1362178-final-suppl/Supplementary File/Table S1.pdf
- biomolecules-1362178-final-suppl/Supplementary File/Table S2.xlsx
