# Supplementary material for: Sphingolipid Profile during Cotton Fiber Growth Revealed That a Phytoceramide Containing Hydroxylated and Saturated VLCFA Is Important for Fiber Cell Elongation
Source: Biomolecules. 2021 Sep 12;11(9):1352. doi: 10.3390/biom11091352 (PMC8466704; doi:10.3390/biom11091352)
Supplement: Supplementary file 1 [file biomolecules-11-01352-s001.zip › biomolecules-1362178-final-suppl/Supplementary File/Table S2.xlsx]

## Sheet: data.csv
SampleID	S1P t18:1	S1P t18:0	S1P d18:1	S1P d18:0	Sph t18:1	Sph t18:0	Sph d18:1	Cer d18:1/16:0	Cer d18:1/18:0	Cer d18:1/20:1	Cer d18:1/20:0	Cer d18:1/22:1	Cer d18:1/22:0	Cer d18:1/24:1	Cer d18:1/24:0	Cer d18:1/26:1	Cer d18:1/26:0	Cer d18:0/16:0	Cer d18:0/18:0	Cer d18:0/20:0	Cer d18:0/22:0	Cer d18:0/24:1	PhytoCer t18:1/16:0	PhytoCer t18:1/18:0	PhytoCer t18:1/20:0	PhytoCer t18:1/22:0	PhytoCer t18:1/22:1	PhytoCer t18:1/24:0	PhytoCer t18:1/24:1	PhytoCer t18:1/26:0	PhytoCer t18:1/28:0	PhytoCer t18:0/16:0	PhytoCer t18:0/18:0	PhytoCer t18:0/20:0	PhytoCer t18:0/22:0	PhytoCer t18:0/22:1	PhytoCer t18:0/24:0	PhytoCer t18:0/24:1	PhytoCer t18:0/26:0	PhytoCer t18:1/h16:0	PhytoCer t18:1/h18:0	PhytoCer t18:1/h20:0	PhytoCer t18:1/h21:0	PhytoCer t18:1/h22:0	PhytoCer t18:1/h23:0	PhytoCer t18:1/h24:1	PhytoCer t18:1/h24:0	PhytoCer t18:1/h25:0	PhytoCer t18:1/h26:1
F-5-1	5.48681e-05	1.6521e-05	5.20661e-07	2.83504e-06	0.00408609	0.0108675	4.12321e-05	1.75094e-05	3.98046e-05	5.48374e-05	2.38066e-05	1.57795e-05	2.28787e-05	1.87534e-05	4.7394e-05	1.10833e-05	1.03174e-05	3.60132e-06	7.52926e-06	7.32e-06	5.01851e-06	2.02116e-06	3.40281e-05	5.47524e-05	5.13369e-05	0.00029226	5.96648e-05	0.000877726	0.000108985	0.000354529	5.69223e-06	1.94565e-05	0.000105382	8.98456e-05	0.000575628	1.6917e-05	0.00126613	3.77752e-05	0.000262409	4.80926e-06	6.70116e-05	0.000140123	9.15207e-05	0.000603926	7.53712e-05	3.93587e-05	0.00101315	6.93534e-05	6.97025e-06
F-5-2	5.98745e-05	1.46845e-05	1.36484e-06	2.66935e-06	0.00386916	0.00882218	3.97084e-05	1.16729e-05	3.5779e-05	3.59023e-05	1.82542e-05	1.00784e-05	1.63784e-05	1.0179e-05	2.52997e-05	4.66645e-06	3.73613e-06	2.75581e-06	6.4771e-06	4.65e-06	4.12516e-06	1.58903e-06	2.00319e-05	3.67955e-05	3.31913e-05	0.000247091	5.35477e-05	0.000600574	9.47277e-05	0.00010955	2.40065e-06	2.00674e-05	7.98229e-05	6.1681e-05	0.000432085	1.16835e-05	0.000694205	2.23574e-05	5.63574e-05	3.73613e-06	5.80248e-05	0.000124095	7.67274e-05	0.000558764	5.96697e-05	2.87997e-05	0.000899481	4.63232e-05	5.74839e-06
F-5-3	7.61103e-05	2.26871e-05	1.75968e-06	2.99806e-06	0.00396421	0.00800552	5.28723e-05	1.44561e-05	4.41848e-05	6.47945e-05	2.14361e-05	1.4539e-05	1.95942e-05	1.41658e-05	3.87203e-05	6.90613e-06	8.63903e-06	2.14839e-06	7.08355e-06	6.92935e-06	4.95484e-06	1.09613e-06	3.22616e-05	4.23052e-05	3.96297e-05	0.000258675	5.76442e-05	0.000711376	0.000105937	0.000249118	5.37161e-06	2.28819e-05	9.42819e-05	7.32045e-05	0.000547971	1.48665e-05	0.00113528	3.66542e-05	0.00017311	5.74452e-06	7.1531e-05	0.000142865	9.39684e-05	0.000645049	7.22261e-05	3.43945e-05	0.00103739	6.35161e-05	6.11742e-06
F-10-1	0.000335278	7.76032e-05	3.47814e-06	1.01788e-05	0.00278814	0.00584871	2.83035e-05	1.8827e-05	5.0155e-05	3.86312e-05	2.82238e-05	7.72733e-06	1.74807e-05	9.14662e-06	2.78678e-05	6.14309e-06	6.82572e-06	2.51158e-06	5.40579e-06	2.78489e-06	3.08521e-06	1.71994e-06	2.16579e-05	2.13039e-05	1.75383e-05	0.000122117	4.83283e-05	0.000321437	6.84405e-05	0.000131307	5.02347e-06	1.62222e-05	4.37968e-05	3.36833e-05	0.000286212	1.29695e-05	0.00058789	2.85103e-05	0.000121336	4.12251e-06	4.57338e-05	6.84823e-05	8.03071e-05	0.000248808	4.59074e-05	1.57305e-05	0.000452429	3.7126e-05	5.8701e-06
F-10-2	0.000188792	3.19474e-05	2.30296e-06	3.89934e-06	0.00219913	0.00506909	1.78566e-05	1.15688e-05	2.72388e-05	3.33648e-05	2.09839e-05	8.29572e-06	1.75747e-05	7.92434e-06	2.10161e-05	7.18257e-06	9.84671e-06	1.88816e-06	4.38355e-06	5.19309e-06	2.79868e-06	1.14638e-06	2.77247e-05	2.74576e-05	1.19072e-05	9.99079e-05	5.53688e-05	0.000256447	7.81776e-05	0.000126084	7.65428e-06	1.94974e-05	4.97247e-05	2.95345e-05	0.000279613	1.70299e-05	0.000536904	3.65615e-05	0.000100073	1.32872e-05	9.10836e-05	6.485e-05	0.000231981	0.000212522	4.12938e-05	1.47378e-05	0.000398782	3.32961e-05	5.29408e-06
F-10-3	0.000385406	7.13017e-05	3.535e-06	1.07763e-05	0.00384103	0.00737731	2.66173e-05	1.72147e-05	4.48497e-05	3.9582e-05	2.27393e-05	6.97767e-06	1.95987e-05	1.16377e-05	3.40183e-05	7.41933e-06	5.60867e-06	3.09133e-06	5.47667e-06	3.90833e-06	3.46667e-06	1.25833e-06	2.32827e-05	2.66943e-05	2.1285e-05	0.000177701	4.6734e-05	0.000462205	8.32903e-05	0.000144813	4.394e-06	1.82703e-05	6.23253e-05	5.31117e-05	0.000465776	1.2013e-05	0.000865302	2.3477e-05	0.00010392	3.20133e-06	4.968e-05	7.9545e-05	8.9276e-05	0.000334526	5.68057e-05	1.68337e-05	0.000638384	5.04227e-05	4.968e-06
F-15-1	0.000662588	0.000170985	6.87479e-06	1.4399e-05	0.00309317	0.00536757	3.53042e-05	2.80394e-05	6.56815e-05	2.65903e-05	6.56935e-05	5.6187e-06	5.75579e-05	8.67479e-06	4.7004e-05	4.88013e-06	1.1978e-05	4.26544e-06	6.58397e-06	8.20367e-06	4.98297e-06	6.97162e-07	2.45813e-05	1.43576e-05	9.98898e-06	0.000224816	3.60484e-05	0.000620037	5.86477e-05	0.000201214	8.53155e-06	1.53446e-05	2.97068e-05	2.15793e-05	0.000457253	1.34528e-05	0.00086319	2.43663e-05	0.000150177	5.31085e-06	4.32444e-05	3.56568e-05	9.0391e-05	0.000174769	5.8986e-05	3.13252e-05	0.000366096	4.00808e-05	7.85442e-06
F-15-2	0.000432811	0.000117136	4.37176e-06	8.64466e-06	0.00200537	0.00343903	3.12292e-05	2.52975e-05	5.61156e-05	2.92158e-05	5.19806e-05	8.67258e-06	5.48197e-05	8.16552e-06	4.41747e-05	4.74122e-06	1.58289e-05	4.74187e-06	7.88342e-06	7.86371e-06	5.38982e-06	8.50903e-07	2.49583e-05	1.5179e-05	8.7156e-06	0.000187927	3.02841e-05	0.000537724	4.99159e-05	0.000200544	1.08417e-05	1.30128e-05	2.80706e-05	1.67944e-05	0.00043467	1.17521e-05	0.000826077	2.05484e-05	0.000153967	5.73432e-06	4.21172e-05	3.99192e-05	8.43941e-05	0.000148156	4.77829e-05	3.03248e-05	0.000308592	3.67399e-05	9.6867e-06
F-15-3	0.000554773	0.000141055	5.18987e-06	8.57026e-06	0.00240786	0.00420099	2.71703e-05	2.39631e-05	4.32958e-05	3.11765e-05	3.86565e-05	1.06624e-05	3.80304e-05	5.4049e-06	3.4799e-05	5.65425e-06	5.33007e-06	3.76111e-06	7.87288e-06	6.15294e-06	4.48333e-06	1.02124e-06	2.56938e-05	1.30781e-05	9.6915e-06	0.000170043	4.40137e-05	0.000398255	5.87183e-05	8.8552e-05	5.80359e-06	1.56484e-05	2.77676e-05	1.53039e-05	0.00035879	1.73624e-05	0.000546404	2.13493e-05	5.08098e-05	7.69673e-06	4.94562e-05	3.45356e-05	9.19324e-05	0.000171513	5.47961e-05	2.325e-05	0.000338434	3.8882e-05	5.08137e-06
F-20-1	0.000127458	5.61452e-05	2.44117e-06	2.26159e-06	0.000770801	0.00161634	2.47507e-05	2.09731e-05	7.70476e-05	2.93478e-05	4.30577e-05	1.11147e-05	4.36729e-05	1.13044e-05	3.18088e-05	3.4684e-06	1.11384e-05	2.61912e-06	5.49822e-06	3.51572e-06	3.58671e-06	1.48655e-06	2.78334e-05	1.99682e-05	7.10308e-06	0.000109927	3.42791e-05	0.00023721	4.79274e-05	5.05799e-05	3.72804e-06	1.83909e-05	3.04904e-05	1.24668e-05	0.000320544	1.13741e-05	0.000500569	1.73922e-05	7.25397e-05	5.68655e-06	5.06577e-05	2.99763e-05	0.000113251	0.000117324	4.5142e-05	5.25588e-05	0.000249215	4.91342e-05	5.33258e-06
F-20-2	0.000100158	4.73316e-05	1.80634e-06	2.13656e-06	0.000508296	0.00111114	2.00965e-05	1.9624e-05	7.3802e-05	3.33563e-05	4.45336e-05	7.48013e-06	3.93396e-05	7.40735e-06	3.23152e-05	4.50217e-06	8.35159e-06	2.10584e-06	6.56127e-06	4.13923e-06	3.12254e-06	5.56594e-07	2.87993e-05	2.05102e-05	8.81269e-06	0.000107714	3.62334e-05	0.000246783	5.34815e-05	4.67139e-05	3.41269e-06	1.59112e-05	2.73252e-05	1.24972e-05	0.00034301	1.15957e-05	0.000555083	2.06992e-05	6.36057e-05	6.48748e-06	4.73352e-05	3.85563e-05	0.000100928	0.000139169	6.41252e-05	6.7373e-05	0.000297835	6.29917e-05	4.96227e-06
F-20-3	0.000126501	6.77644e-05	2.7031e-06	2.83263e-06	0.000643738	0.00158282	2.18636e-05	2.75409e-05	8.49481e-05	3.84339e-05	5.46277e-05	8.62838e-06	4.76196e-05	6.41011e-06	3.31321e-05	3.70897e-06	6.61175e-06	3.50767e-06	6.10832e-06	3.70897e-06	3.62871e-06	9.47145e-07	1.9399e-05	1.30248e-05	4.19282e-06	9.25344e-05	3.46721e-05	0.000221404	4.92349e-05	4.05387e-05	1.93475e-06	1.54287e-05	2.75834e-05	1.18793e-05	0.000322731	9.73703e-06	0.000495877	1.46561e-05	5.16558e-05	4.95889e-06	4.6061e-05	3.27935e-05	9.03595e-05	0.000120087	3.91491e-05	4.24672e-05	0.000233204	3.51628e-05	2.5801e-06
[truncated: 56 more columns]

## Sheet: var.csv
Variable	Class	Class Total
S1P t18:1	S1P	S1P
S1P t18:0	S1P	S1P
S1P d18:1	S1P	S1P
S1P d18:0	S1P	S1P
Sph t18:1	Sph	Sph
Sph t18:0	Sph	Sph
Sph d18:1	Sph	Sph
Cer d18:1/16:0	Cer	Cer
Cer d18:1/18:0	Cer	Cer
Cer d18:1/20:1	Cer	Cer
Cer d18:1/20:0	Cer	Cer
Cer d18:1/22:1	Cer	Cer
Cer d18:1/22:0	Cer	Cer
Cer d18:1/24:1	Cer	Cer
Cer d18:1/24:0	Cer	Cer
Cer d18:1/26:1	Cer	Cer
Cer d18:1/26:0	Cer	Cer
Cer d18:0/16:0	Cer	Cer
Cer d18:0/18:0	Cer	Cer
Cer d18:0/20:0	Cer	Cer
Cer d18:0/22:0	Cer	Cer
Cer d18:0/24:1	Cer	Cer
PhytoCer t18:1/16:0	PhytoCer	PhytoCer
PhytoCer t18:1/18:0	PhytoCer	PhytoCer
PhytoCer t18:1/20:0	PhytoCer	PhytoCer
PhytoCer t18:1/22:0	PhytoCer	PhytoCer
PhytoCer t18:1/22:1	PhytoCer	PhytoCer
PhytoCer t18:1/24:0	PhytoCer	PhytoCer
PhytoCer t18:1/24:1	PhytoCer	PhytoCer
PhytoCer t18:1/26:0	PhytoCer	PhytoCer
PhytoCer t18:1/28:0	PhytoCer	PhytoCer
PhytoCer t18:0/16:0	PhytoCer	PhytoCer
PhytoCer t18:0/18:0	PhytoCer	PhytoCer
PhytoCer t18:0/20:0	PhytoCer	PhytoCer
PhytoCer t18:0/22:0	PhytoCer	PhytoCer
PhytoCer t18:0/22:1	PhytoCer	PhytoCer
PhytoCer t18:0/24:0	PhytoCer	PhytoCer
PhytoCer t18:0/24:1	PhytoCer	PhytoCer
PhytoCer t18:0/26:0	PhytoCer	PhytoCer
PhytoCer t18:1/h16:0	PhytoCer	PhytoCer
PhytoCer t18:1/h18:0	PhytoCer	PhytoCer
PhytoCer t18:1/h20:0	PhytoCer	PhytoCer
PhytoCer t18:1/h21:0	PhytoCer	PhytoCer
PhytoCer t18:1/h22:0	PhytoCer	PhytoCer
PhytoCer t18:1/h23:0	PhytoCer	PhytoCer
PhytoCer t18:1/h24:1	PhytoCer	PhytoCer
PhytoCer t18:1/h24:0	PhytoCer	PhytoCer
PhytoCer t18:1/h25:0	PhytoCer	PhytoCer
PhytoCer t18:1/h26:1	PhytoCer	PhytoCer
PhytoCer t18:1/h26:0	PhytoCer	PhytoCer
PhytoCer t18:0/h22:1	PhytoCer	PhytoCer
PhytoCer t18:0/h22:0	PhytoCer	PhytoCer
PhytoCer t18:0/h23:0	PhytoCer	PhytoCer
PhytoCer t18:0/h24:1	PhytoCer	PhytoCer
PhytoCer t18:0/h24:0	PhytoCer	PhytoCer
PhytoCer t18:0/h26:1	PhytoCer	PhytoCer
PhytoCer t18:0/h26:0	PhytoCer	PhytoCer
GluCer d18:1/h16:0	GluCer	GluCer
GluCer d18:1/h18:0	GluCer	GluCer
GluCer d18:1/h19:0	GluCer	GluCer
GluCer d18:1/h20:0	GluCer	GluCer
GluCer d18:1/h22:0	GluCer	GluCer
GluCer d18:1/h23:0	GluCer	GluCer
GluCer d18:1/h24:1	GluCer	GluCer
GluCer d18:1/h24:0	GluCer	GluCer
GluCer t18:1/h18:0	GluCer	GluCer
GluCer t18:1/h20:0	GluCer	GluCer
GluCer t18:1/h22:0	GluCer	GluCer
GluCer t18:1/h23:0	GluCer	GluCer
GluCer t18:1/h24:1	GluCer	GluCer
GluCer t18:1/h24:0	GluCer	GluCer
GluCer t18:1/h25:1	GluCer	GluCer
GluCer t18:1/h25:0	GluCer	GluCer
GluCer t18:1/h26:1	GluCer	GluCer
GluCer t18:1/h26:0	GluCer	GluCer
GluCer t18:1/h28:0	GluCer	GluCer
GluCer t18:0/h18:0	GluCer	GluCer
GIPC t18:0/h16:0	GIPC	GIPC
GIPC t18:0/h18:0	GIPC	GIPC
GIPC t18:0/h20:0	GIPC	GIPC
GIPC t18:0/h26:0	GIPC	GIPC
GIPC t18:1/h16:0	GIPC	GIPC
GIPC t18:1/h18:0	GIPC	GIPC
GIPC t18:1/h20:0	GIPC	GIPC
GIPC t18:1/h22:0	GIPC	GIPC
GIPC d18:0/h16:0	GIPC	GIPC
GIPC d18:0/h18:0	GIPC	GIPC
GIPC d18:0/h20:0	GIPC	GIPC
GIPC d18:0/h20:1 or GIPC d18:1/h20:0	GIPC	GIPC
GIPC d18:0/h22:0	GIPC	GIPC
GIPC d18:0/h22:1 or GIPC d18:1/h22:0	GIPC	GIPC
GIPC d18:0/h24:1	GIPC	GIPC
GIPC d18:1/h16:0	GIPC	GIPC
GIPC d18:1/h18:0	GIPC	GIPC
GIPC d18:1/h20:1	GIPC	GIPC
Cer		Class
GluCer		Class
Phyto-GluCer		Class
PhytoCer-OHFA		Class
PhytoCer		Class
GIPC		Class
PhytoSph		Class
Sph		Class
t-S1P		Class
S1P		Class
